# Supplementary material for: Probiotic Administration Contributes to the Improvement in Intestinal Dysregulation Induced by Allergic Contact Dermatitis
Source: Microorganisms. 2025 May 7;13(5):1082. doi: 10.3390/microorganisms13051082 (PMC12114202; doi:10.3390/microorganisms13051082)
Supplement: Supplementary file 1 [file microorganisms-13-01082-s001.zip]

Archive with 1 entries (1 files):
- microorganisms-3559233-supplementary.pdf
